# Supplementary material for: IFN-Type-I Response and Systemic Immunity in Rectal Adenocarcinoma Patients Treated with Conventional or Hypofractionated Neoadjuvant Radiotherapy
Source: Biomolecules. 2024 Apr 6;14(4):448. doi: 10.3390/biom14040448 (PMC11048635; doi:10.3390/biom14040448)
Supplement: Supplementary file 1 [file biomolecules-14-00448-s001.zip]

Archive with 1 entries (1 files):
- biomolecules-2916574-supplementary.pdf
